# Supplementary material for: A pedagogical approach to science outreach
Source: PLoS Biol. 2020 Apr 16;18(4):e3000650. doi: 10.1371/journal.pbio.3000650 (PMC7188294; doi:10.1371/journal.pbio.3000650)
Supplement: S1 Table — DCO, Duke Chemistry Outreach. (XLSX) [file pbio.3000650.s001.xlsx]

## Sheet: Table S1
Supplemental Table 1. All events 2005-2019.
Year	Middle School	High School	Pre-School	Number of Participants	Classroom presentation	Science Club	Science Expo	Science Fair	Stage Show	State Fair
2005	0	0	0	480	1	0	0	0	1	1
2006	6	0	0	1110	4	0	2	3	6	0
2007	6	0	0	3005	4	1	4	2	10	1
2008	14	0	0	3165	3	21	8	5	8	1
2009	11	1	0	6157	3	8	13	16	14	1
2010	9	0	0	6915	9	10	19	8	11	1
2011	17	1	0	7257	15	24	20	13	9	0
2012	13	4	0	7575	10	6	22	14	9	0
2013	14	0	0	8140	10	8	11	23	13	1
2014	7	1	0	3423	3	4	5	6	5	1
2015	8	2	0	5335	3	7	10	14	4	1
2016	8	0	1	7643	4	5	8	14	8	0
2017	5	0	0	3014	1	0	7	14	2	0
2018	6	0	0	4806	2	0	10	17	1	0
2019	4	0	0	3299	3	0	6	10	1	0
