# Supplementary material for: A pedagogical approach to science outreach
Source: PLoS Biol. 2020 Apr 16;18(4):e3000650. doi: 10.1371/journal.pbio.3000650 (PMC7188294; doi:10.1371/journal.pbio.3000650)
Supplement: S3 Table — (XLSX) [file pbio.3000650.s003.xlsx]

## Sheet: Sheet1
Course Structure
1. Readings with one pair of students staging the discussion in a creative way.
2. Each student staging a demonstration for an age group of his/her choice. This is performed in class, video recorded, and evaluated by the class, the instructor, and the student staging the presentation.
3. The practice, staging, and evaluation of actual presentations. Each student is required to do 20 hours of community service.
Reading Topics
1. The difference between community service, service learning, and critical service learning.
2. The aspects of staging a demonstration that is conducive for the audience understanding.
3. Safety
4. Review of sources of demonstrations on the internet; identification of characteristics of good sources vs. bad.
5. Presenters as role models and being diversified.
6. Promoting conceptual understanding.
7. Identification and dealing with misconceptions. Also how to avoid creating misconceptions.
Topics By Week
1. Introduction to the Chemistry Outreach
2. Historical Precedence
3. The Art of Chemistry Demonstrations
4. Safety Issues
5. Are Demonstrations Always Helpful? Demonstrations’ Impact on Learning
6. Chemistry Misconceptions
7. Pros and Cons of other Websites
8. The Particulate Nature of Matter and the Macroscopic, Molecular, & Symbolic Representations Used in Chemistry
9. Other Chemistry Outreach Programs
11. Under Represented Groups in Science
12-15. Group Demonstrations
16. Reflections on the Whole Course
17. Last Day of Classes
